# Supplementary material for: Doublecortin and JIP3 are neural-specific counteracting regulators of dynein-mediated retrograde trafficking
Source: eLife. 2022 Dec 7;11:e82218. doi: 10.7554/eLife.82218 (PMC9799976; doi:10.7554/eLife.82218)
Supplement: Figure 2—figure supplement 1—source data 1. [file elife-82218-fig2-figsupp1-data1.zip]

Archive with 11 entries (11 files):
- Fig2-figure supplement 1A source data 1.tif
- Fig2-figure supplement 1A with source data.tif
- Fig2-figure supplement 1C with source data.tif
- Fig2-figure supplement 1D source data 1.tif
- Fig2-figure supplement 1D with source data.tif
- Fig2-figure supplement1A source data 2.tif
- Fig2-figure supplement1B source data.tif
- Fig2-figure supplement1B with source data.tif
- Fig2-figure supplement1C source data 1.tif
- Fig2-figure supplement1C source data 2.tif
- Fig2-figure supplement1D-source data 2.tif
