# Supplementary material for: Doublecortin and JIP3 are neural-specific counteracting regulators of dynein-mediated retrograde trafficking
Source: eLife. 2022 Dec 7;11:e82218. doi: 10.7554/eLife.82218 (PMC9799976; doi:10.7554/eLife.82218)
Supplement: Figure 3—source data 1. [file elife-82218-fig3-data1.zip]

Archive with 12 entries (12 files):
- Figure 3B-source data 1.tif
- Figure 3B-source data 2.tif
- Figure 3B-source data 3.tif
- Figure 3C-source data 1.tif
- Figure 3C-source data 2.tif
- Figure 3C-source data 3.tif
- Figure 3C-source data 4.tif
- Figure 3C-source data 5.tif
- Figure 3D-source data 1.tif
- Figure 3D-source data 2.tif
- Figure 3D-source data 3.tif
- Figure 3D-source data 4.tif
